# Supplementary material for: Exploring the Anti-Inflammatory and Antioxidant Potential, Metabolite Composition and Inorganic Profile of Cistus monspeliensis L. Aerial Parts and Roots
Source: Antioxidants (Basel). 2024 Jun 21;13(7):753. doi: 10.3390/antiox13070753 (PMC11273841; doi:10.3390/antiox13070753)
Supplement: Supplementary file 1 [file antioxidants-13-00753-s001.zip]

Archive with 1 entries (1 files):
- antioxidants-3056473-supplementary material corrected.pdf
